# Supplementary material for: Primary care visits due to mental health problems and use of psychotropic medication during the COVID-19 pandemic in Finnish adolescents and young adults
Source: Child Adolesc Psychiatry Ment Health. 2023 Mar 9;17:35. doi: 10.1186/s13034-023-00584-0 (PMC9998142; doi:10.1186/s13034-023-00584-0)
Supplement: Supplementary file 2 — Additional file 2. Annual number of visits stratified by ICD-10 diagnoses. [file 13034_2023_584_MOESM2_ESM.xlsx]

## Sheet: Taul1
	Annual number of visits
ICD-10 code group	2019	2020	2021
F10	1185	1445	1570
F11	4868	2488	2806
F12	502	705	754
F13	256	211	326
F14		6	12
F15	132	207	189
F16	22	14	11
F17	105	126	187
F18
F19	897	996	1025
F20	590	726	776
F21	33	58	26
F22	26	49	31
F23	76	117	192
F24
F25	247	349	257
F28	27	11	22
F29	1109	1342	1152
F30	19	32	33
F31	1209	1650	2431
F32	25005	29576	45898
F33	4503	5970	8968
F34	1035	1298	1636
F38	60	84	151
F39	379	535	880
F40	4826	5713	8593
F41	29007	40176	70728
F42	2263	3026	4933
F43	4040	6490	12989
F44	268	397	582
F45	3634	3685	2350
F48	27	34	37
F50	2503	3241	5133
F51	3783	6736	11825
F52	189	354	690
F53	32	17	14
F54	5	7	12
F55		9	8
F59
F60	1240	1475	1967
F61	213	299	344
F62			5
F63	146	193	239
F64	421	546	769
F65
F66	5
F68			14
F69	5		6
F70	2546	3126	2066
F71	1302	1570	1009
F72	432	504	272
F73	137	97	66
F78	8	15	15
F79	1000	1159	596
F80	583	546	728
F81	1412	1563	2251
F82	94	93	92
F83	457	516	568
F84	2015	2619	3086
F88	50	54	64
F89	20	17	19
F90	6266	9748	17057
F91	120	139	169
F92	228	254	269
F93	929	766	1121
F94	153	126	208
F95	211	283	412
F98	696	530	731
F99	368	371	522
F00	113984	144538	221973
